# Supplementary material for: Maternal Iron Deficiency and Environmental Lead (Pb) Exposure Alter the Predictive Value of Blood Pb Levels on Brain Pb Burden in the Offspring in a Dietary Mouse Model: An Important Consideration for Cumulative Risk in Development
Source: Nutrients. 2023 Sep 22;15(19):4101. doi: 10.3390/nu15194101 (PMC10574741; doi:10.3390/nu15194101)
Supplement: Supplementary file 1 [file nutrients-15-04101-s001.zip]

Archive with 1 entries (1 files):
- nutrients-2615358-supplementary.pdf
